# Supplementary material for: Response to comment on 'AIRE-deficient patients harbor unique high-affinity disease-ameliorating autoantibodies'
Source: eLife. 2019 Jun 27;8:e45826. doi: 10.7554/eLife.45826 (PMC6597236; doi:10.7554/eLife.45826)
Supplement: Figure 1—source data 1. [file elife-45826-fig1-data1.xlsx]

## Sheet: Source_Fig1A
Source data_Figure 1
Source File A					Unpaired T test
T1D+	T1D-/GADA+	Healthy controls			Table Analyzed	**IFN neutralization (10% serum)
0.1455	0.1365	0.9915
0.1285	0.1295	0.574			Column A	T1D+
0.122	0.128	0.797			vs.	vs.
0.1295	0.139	0.7005			Column B	T1D-/GADA+
0.1355	0.1445	0.885
0.767	0.1625	0.777			Unpaired t test
0.6715	0.143	0.798			P value	0.0926
0.1355	0.1405	0.808			P value summary	ns
	0.1485	0.952			Significantly different? (P < 0.05)	No
	0.1515	0.8425			One- or two-tailed P value?	Two-tailed
	0.1455				t, df	t=1.776 df=18
	0.1265
					How big is the difference?
					Mean ± SEM of column A	0.2794 ± 0.09644, n=8
					Mean ± SEM of column B	0.1413 ± 0.003015, n=12
					Difference between means	0.1381 ± 0.07773
					95% confidence interval	-0.02523 to 0.3014
					R squared	0.1492
					F test to compare variances
					F,DFn, Dfd	681.9, 7, 11
					P value	< 0.0001
					P value summary	****
					Significantly different? (P < 0.05)	Yes

## Sheet: Source_Fig1B
Source file B
	T1D+ (D)								T1D-/GADA+
Log Dilution	T1D+ (A)	T1D+ (B)	T1D+ (C)	T1D+ (D)	T1D+ (E)	T1D+ (F)	T1D+ (G)	T1D+ (H)	T1D- (I)	T1D- (J)	T1D- (K)	T1D- (L)	T1D- (M)	T1D- (N)	T1D- (O)	T1D- (P)	T1D- (Q)	T1D- (R)	T1D- (S)	T1D- (T)	T1D- (U)
1.47712							0.407	0.329
1.95424							0.479	0.499
2.43136	0.186	0.135	0.132	0.125	0.135	0.142	0.5	0.5	0.109	0.102	0.123	0.134	0.128	0.118	0.123	0.137	0.132	0.13	0.121	0.125	0.13
2.90849	0.297	0.138	0.148	0.149	0.126	0.165	0.513	0.508	0.116	0.117	0.139	0.132	0.118	0.132	0.122	0.116	0.132	0.131	0.127	0.117	0.124
3.38561	0.432	0.215	0.182	0.149	0.135	0.305		0.532	0.115	0.115	0.121	0.117	0.122	0.204	0.135	0.121	0.145	0.142	0.132	0.128	0.126
3.86273	0.472	0.419	0.339	0.23	0.242	0.455	0.508	0.538	0.106	0.11	0.127	0.127	0.13	0.289	0.126	0.121	0.196	0.149	0.178	0.114	0.124
4.33985	0.609	0.501	0.465	0.386	0.375	0.56	0.544	0.541	0.108	0.118	0.205	0.187	0.2	0.405	0.127	0.129	0.305	0.242	0.316	0.132	0.119
4.81697	0.584	0.521	0.552	0.551	0.513	0.583	0.546	0.558	0.12	0.228	0.355	0.309	0.363	0.481	0.168	0.168	0.488	0.416	0.428	0.21	0.125
5.29409	0.55	0.568	0.522	0.568	0.551	0.616	0.546	0.567	0.191	0.369	0.469	0.407	0.444	0.518	0.332	0.313	0.539	0.475	0.52	0.332	0.189
5.77121	0.569	0.619	0.596	0.585	0.575	0.669	0.543	0.572	0.352	0.479	0.519	0.565	0.486	0.538	0.461	0.469	0.548	0.53	0.566	0.462	0.364
6.24833	0.533	0.609	0.62	0.641	0.583	0.648	0.555	0.606	0.463	0.526	0.521	0.615	0.524	0.519	0.534	0.533	0.583	0.584	0.607	0.529	0.49
6.72546	0.528	0.624	0.584	0.669	0.603	0.618			0.505	0.52	0.518	0.531	0.541	0.525	0.6	0.545	0.559	0.563	0.602	0.573	0.54
7.20258	0.592	0.645	0.659	0.639	0.589	0.65			0.578	0.533	0.544	0.596	0.641	0.603	0.632	0.592	0.578	0.604	0.58	0.557	0.582
	T1D+ (A)	T1D+ (B)	T1D+ (C)	T1D+ (D)	T1D+ (E)	T1D+ (F)	T1D+ (G)	T1D+ (H)	T1D- (I)	T1D- (J)	T1D- (K)	T1D- (L)	T1D- (M)	T1D- (N)	T1D- (O)	T1D- (P)	T1D- (Q)	T1D- (R)	T1D- (S)	T1D- (T)	T1D- (U)
log(inhibitor) vs. response -- Variable slope							Ambiguous	Ambiguous
Best-fit values
Bottom	0.1	0.08	0.1	0.1	0.1	0.1	~ -541	~ -380	0.1	0.1	0.1	0.1	0.1	0.09	0.1	0.1	0.1	0.1	0.1	0.1	0.1
Top	0.6	0.6	0.6	0.6	0.6	0.6	0.5	0.6	0.6	0.5	0.5	0.6	0.6	0.6	0.6	0.6	0.6	0.6	0.6	0.6	0.6
LogIC50	3	4	4	4	4	4	~ -6	~ -3	6	5	5	5	5	4	5	5	4	5	5	5	6
HillSlope	1	0.9	1	1	1	1	~ 0.5	0.7	1	1	2	1	0.9	0.9	1	1	1	1	1	1	2
IC50	1213	5833	9455	21099	18454	4034	~ 4e-007	~ 0.0003	580950	136218	55411	105528	79539	9653	306973	249838	27202	50438	34371	215008	565073
Span	0.4	0.5	0.5	0.5	0.5	0.5	~ 542	~ 381	0.5	0.4	0.4	0.5	0.5	0.5	0.5	0.4	0.4	0.5	0.5	0.5	0.4
Std. Error
Bottom	0.1	0.05	0.04	0.02	0.01	0.04	~ 3e+006	~ 1e+006	0.008	0.005	0.006	0.02	0.03	0.03	0.01	0.007	0.008	0.02	0.01	0.005	0.005
Top	0.02	0.02	0.02	0.01	0.007	0.01	0.01	0.02	0.02	0.007	0.006	0.02	0.03	0.01	0.02	0.01	0.006	0.01	0.009	0.008	0.01
LogIC50	0.3	0.1	0.1	0.07	0.04	0.09	~ 6038	~ 2276	0.06	0.03	0.03	0.09	0.1	0.1	0.06	0.04	0.03	0.07	0.05	0.03	0.03
HillSlope	0.5	0.2	0.2	0.2	0.1	0.2	~ 0.5	0.8	0.2	0.1	0.1	0.3	0.2	0.2	0.2	0.2	0.1	0.2	0.1	0.09	0.2
Span	0.1	0.06	0.05	0.03	0.01	0.04	~ 3e+006	~ 1e+006	0.02	0.009	0.009	0.03	0.05	0.04	0.02	0.01	0.01	0.02	0.02	0.01	0.01
95% Confidence Intervals
Bottom	-0.2 to 0.4	-0.05 to 0.2	0.006 to 0.2	0.07 to 0.2	0.1 to 0.1	0.01 to 0.2	(Very wide)	(Very wide)	0.09 to 0.1	0.09 to 0.1	0.1 to 0.1	0.08 to 0.2	0.04 to 0.2	0.01 to 0.2	0.09 to 0.1	0.1 to 0.1	0.1 to 0.2	0.09 to 0.2	0.09 to 0.1	0.1 to 0.1	0.1 to 0.1
Top	0.5 to 0.6	0.6 to 0.7	0.6 to 0.7	0.6 to 0.7	0.6 to 0.6	0.6 to 0.7	0.5 to 0.6	0.5 to 0.6	0.5 to 0.6	0.5 to 0.5	0.5 to 0.5	0.5 to 0.6	0.5 to 0.7	0.5 to 0.6	0.6 to 0.7	0.5 to 0.6	0.6 to 0.6	0.5 to 0.6	0.6 to 0.6	0.5 to 0.6	0.5 to 0.6
LogIC50	2 to 4	3 to 4	4 to 4	4 to 4	4 to 4	3 to 4	(Very wide)	(Very wide)	6 to 6	5 to 5	5 to 5	5 to 5	5 to 5	4 to 4	5 to 6	5 to 5	4 to 5	5 to 5	4 to 5	5 to 5	6 to 6
HillSlope	-0.06 to 2	0.4 to 1	0.4 to 2	0.7 to 2	1 to 2	0.6 to 1	(Very wide)	-1 to 3	0.8 to 2	1 to 2	1 to 2	0.6 to 2	0.3 to 1	0.4 to 1	0.8 to 1	1 to 2	1 to 2	0.7 to 2	0.8 to 1	1 to 1	1 to 2
IC50	262 to 5614	2613 to 13019	4624 to 19333	14258 to 31222	15087 to 22573	2482 to 6556	(Very wide)	(Very wide)	427234 to 789972	116458 to 159331	46798 to 65610	64425 to 172855	36749 to 172151	5020 to 18559	223830 to 421000	202742 to 307874	22808 to 32443	34360 to 74038	26822 to 44046	181268 to 255028	472532 to 675736
Span	0.1 to 0.7	0.4 to 0.7	0.4 to 0.6	0.4 to 0.6	0.4 to 0.5	0.4 to 0.6	(Very wide)	(Very wide)	0.4 to 0.5	0.4 to 0.4	0.4 to 0.4	0.4 to 0.5	0.4 to 0.6	0.4 to 0.6	0.5 to 0.6	0.4 to 0.5	0.4 to 0.5	0.4 to 0.5	0.4 to 0.5	0.4 to 0.5	0.4 to 0.5
Goodness of Fit
Degrees of Freedom	7	7	7	7	7	7	6	7	7	7	7	7	7	7	7	7	7	7	7	7	7
R square	0.9	1	1	1	1	1	0.9	0.9	1	1	1	1	1	1	1	1	1	1	1	1	1
Absolute Sum of Squares	0.009	0.007	0.009	0.005	0.001	0.003	0.001	0.006	0.002	0.0008	0.0009	0.007	0.01	0.004	0.003	0.001	0.001	0.004	0.001	0.0008	0.001
Sy.x	0.04	0.03	0.03	0.03	0.01	0.02	0.01	0.03	0.02	0.01	0.01	0.03	0.04	0.02	0.02	0.01	0.01	0.02	0.01	0.01	0.01
Number of points
Analyzed	11	11	11	11	11	11	10	11	11	11	11	11	11	11	11	11	11	11	11	11	11

## Sheet: Source_Fig1C
Sorce File C
Nonlinear regression of B		(log(inhibitor) vs. response -- Variable slope (four parameters))						T1D+	T1D-
GADA+ APS-1 Patients							log(inhibitor) vs. response -- Variable slope (four parameters)
Patient	IC50	Patient	IC50				Best-fit values
A	1213	I	580950				Bottom	0.2155	0.1174
B	5833	J	136218				Top	0.602	0.5798
C	9455	K	55411				LogIC50	3.946	5.085
D	21099	L	105528				HillSlope	0.9747	0.8695
E	18454	M	79539				IC50	8838	121508
F	4034	N	9653				Span	0.3865	0.4625
G	<30	O	306973				Std. Error
H	<30	P	249838				Bottom	0.04176	0.01289
		Q	27202				Top	0.01924	0.0167
		R	50438				LogIC50	0.17	0.07446
		S	34371				HillSlope	0.3284	0.123
		T	215008				Span	0.05082	0.02405
		U	565073				95% Confidence Intervals
T1D+	8838	T1D-/GADA+	121508				Bottom	0.1324 to 0.2986	0.09189 to 0.1429
							Top	0.5637 to 0.6403	0.5468 to 0.6129
							LogIC50	3.608 to 4.285	4.937 to 5.232
							HillSlope	0.3209 to 1.628	0.6263 to 1.113
							IC50	4055 to 19262	86575 to 170536
							Span	0.2853 to 0.4876	0.4149 to 0.5100
							Goodness of Fit
							Degrees of Freedom	79	139
							R square	0.7032	0.8806
							Absolute Sum of Squares	0.7338	0.6361
							Sy.x	0.09638	0.06765
							Number of points
							Analyzed	83	143

## Sheet: Source_Fig1D
Source File D
Serum dilutions	T1D+							T1D-/GADA+					Healthy controls
10x	7.8	0.9	9	10.1	0.9	0.9	0.9	0.9	0.9	0.8	0.9	0.9	12	12.7	10.8	8	10.1	11.9
50x	11.1	4.4	9.3	9.3	9.8	4.6	1.2	1	1	0.8	0.8	0.8	11.9329
250	11.8	9.2	9.2	11.1	11.1	16.7	13	1	1.8	12	13.5	11.4	12.1434
1250	9	8.2	8.5	10.5	11.9	14.5	12.5	13.3	11	9.9	10.5	13.2	11.7287
2way ANOVA
p
Number of families	5
Number of comparisons per family	3
Alpha	0.05
Tukey's multiple comparisons test	Mean Diff.	95% CI of diff.	Significant?	Summary
10
T1D+ vs. T1D-/GADA+	3.477	-0.6612 to 7.615	No	ns
T1D+ vs. Healthy controls	-6.56	-10.49 to -2.628	Yes	***
T1D-/GADA+ vs. Healthy controls	-10.04	-14.32 to -5.757	Yes	****
50
T1D+ vs. T1D-/GADA+	6.22	2.082 to 10.36	Yes	**
T1D+ vs. Healthy controls	-4.8	-12.36 to 2.755	No	ns
T1D-/GADA+ vs. Healthy controls	-11.02	-18.76 to -3.278	Yes	**
250
T1D+ vs. T1D-/GADA+	3.789	-0.3497 to 7.927	No	ns
T1D+ vs. Healthy controls	-0.3714	-7.927 to 7.184	No	ns
T1D-/GADA+ vs. Healthy controls	-4.16	-11.90 to 3.582	No	ns
1250
T1D+ vs. T1D-/GADA+	-0.8514	-4.990 to 3.287	No	ns
T1D+ vs. Healthy controls	-0.9714	-8.527 to 6.584	No	ns
T1D-/GADA+ vs. Healthy controls	-0.12	-7.862 to 7.622	No	ns
6250
T1D+ vs. T1D-/GADA+	-0.6571	-4.795 to 3.481	No	ns
T1D+ vs. Healthy controls	-2.557	-10.11 to 4.998	No	ns
T1D-/GADA+ vs. Healthy controls	-1.9	-9.642 to 5.842	No	ns
Test details	Mean 1	Mean 2	Mean Diff.	SE of diff.	N1	N2	q	DF
10
T1D+ vs. T1D-/GADA+	4.357	0.88	3.477	1.718	7	5	2.862	55
T1D+ vs. Healthy controls	4.357	10.92	-6.56	1.632	7	6	5.683	55
T1D-/GADA+ vs. Healthy controls	0.88	10.92	-10.04	1.777	5	6	7.989	55
50
T1D+ vs. T1D-/GADA+	7.1	0.88	6.22	1.718	7	5	5.12	55
T1D+ vs. Healthy controls	7.1	11.9	-4.8	3.137	7	1	2.164	55
T1D-/GADA+ vs. Healthy controls	0.88	11.9	-11.02	3.214	5	1	4.849	55
250
T1D+ vs. T1D-/GADA+	11.73	7.94	3.789	1.718	7	5	3.119	55
T1D+ vs. Healthy controls	11.73	12.1	-0.3714	3.137	7	1	0.1675	55
T1D-/GADA+ vs. Healthy controls	7.94	12.1	-4.16	3.214	5	1	1.83	55
1250
T1D+ vs. T1D-/GADA+	10.73	11.58	-0.8514	1.718	7	5	0.7009	55
T1D+ vs. Healthy controls	10.73	11.7	-0.9714	3.137	7	1	0.438	55
T1D-/GADA+ vs. Healthy controls	11.58	11.7	-0.12	3.214	5	1	0.0528	55
6250
T1D+ vs. T1D-/GADA+	10.94	11.6	-0.6571	1.718	7	5	0.5409	55
T1D+ vs. Healthy controls	10.94	13.5	-2.557	3.137	7	1	1.153	55
T1D-/GADA+ vs. Healthy controls	11.6	13.5	-1.9	3.214	5	1	0.836	55
